# Supplementary material for: Early cardiac rehabilitation in ICU for infants after complex congenital heart disease surgery: a retrospective case series
Source: Front Pediatr. 2026 May 4;14:1790456. doi: 10.3389/fped.2026.1790456 (PMC13180908; doi:10.3389/fped.2026.1790456)
Supplement: Supplementary file 1 [file Table1.xlsx]

## Sheet: 附表1
	Supplementary Table 1. Case-level postoperative complications, rehabilitation domains, and functional outcomes in infants after definitive repair of complex CHD.
	Case	Postoperative complications / issues	Rehabilitation domains	Pause events	Weaning outcome	Feeding outcome	Motor outcome	VIS (Pre-CR→Post-CR)	ICU length of stay (days)	Disposition
	1	Left diaphragmatic paralysis, difficult weaning, multidrug-resistant bacteria infection	Respiratory Training; Positioning Training; Nutritional Support; Developmental Care; External Diaphragm Pacing	Yes	Failed	Exclusive EN (tube)	Head control + prone	10.83→8.79	96	Transfer
	2	Hypoxic-ischemic encephalopathy, elevated limb muscle tone, CO2 retention	Respiratory Training; Gross Motor & Positioning; Nutritional Support; Developmental Care	Yes	Succeeded	Exclusive EN (tube)	↑Spontaneous movement	14.76→7.51	33	Discharged
	3	Weak respiratory muscles, difficult weaning, feeding difficulties	Respiratory Training; Positioning Training; Nutritional Support; Developmental Care	Yes	Succeeded	Exclusive EN (mixed)	Head control + prone	4.04→3.81	27	Discharged
	4	Weak respiratory muscles, tachypnea, difficult weaning, dysphagia	Respiratory Training; Gross Motor & Positioning; Nutritional Support; Developmental Care; Dysphagia Rehabilitation	Yes	Succeeded	Exclusive EN (mixed)	Standing with support	11.11→5.13	34	Discharged
	5	Weak respiratory muscles, CO2 retention, difficult weaning, feeding difficulties	Respiratory Training; Positioning Training; Nutritional Support; Developmental Care	Yes	Succeeded	Exclusive EN (oral)	Head control + prone	2.22→1.80	39	Discharged
	6	CO2 retention, difficult weaning	Respiratory Training; Positioning Training; Nutritional Support; Developmental Care	No	Succeeded	Exclusive EN (mixed)	Head control + prone	6.67→3.51	21	Discharged
	7	Left diaphragmatic paralysis, weak respiratory muscles, CO2 retention, difficult weaning, feeding difficulties, multidrug-resistant bacteria infection	Respiratory Training; Positioning Training; Nutritional Support; Developmental Care; External Diaphragm Pacing	Yes	Failed	Exclusive EN (tube)	Head control + prone	5.56→2.78	59	Transfer
	8	Weak respiratory muscles, CO2 retention	Respiratory Training; Positioning Training; Nutritional Support; Developmental Care	No	Succeeded	Exclusive EN (oral)	Head control + prone	16.73→8.33	16	Discharged
	9	Weak respiratory muscles, CO2 retention, right diaphragmatic elevation	Respiratory Training; Positioning Training; Nutritional Support; Developmental Care	No	Succeeded	Exclusive EN (oral)	Head control + prone	6.57→3.42	22	Discharged
	10	Right lower lobe atelectasis, tachypnea, gross motor developmental delay	Respiratory Training; Gross Motor & Positioning; Nutritional Support; Developmental Care	No	Succeeded	Exclusive EN (oral)	Standing with support	9.72→4.81	11	Discharged
	VIS, vasoactive–inotropic score; CR, cardiac rehabilitation; EN, enteral nutrition
