# Supplementary material for: Early cardiac rehabilitation in ICU for infants after complex congenital heart disease surgery: a retrospective case series
Source: Front Pediatr. 2026 May 4;14:1790456. doi: 10.3389/fped.2026.1790456 (PMC13180908; doi:10.3389/fped.2026.1790456)
Supplement: Supplementary file 2 [file Table2.xlsx]

## Sheet: 附表2
	Supplementary Table 2. Feeding and nutrition trajectories of infants after definitive repair of complex CHD.
	Case	Initiation of EN (POD)	PN (days)	Achievement to exclusive EN (POD)	Feeding intolerance	Oral feeding at ICU discharge
	1	1.8	14	23	Y	N
	2	1	0	1	N	N
	3	1.5	5	10	Y	Y
	4	2.3	0	3	N	Y
	5	2.1	7	13	Y	Y
	6	1	3	7	N	Y
	7	0.9	10	15	Y	N
	8	1	0	1	N	Y
	9	0.8	0	1	N	Y
	10	0.7	0	1	N	Y
	Median (Range)	1.0 (0.7-2.3)	1.5 (0-14)	5 (1-23)	—	—
	EN, enteral nutrition; POD, postoperative day; PN, parenteral nutrition. Feeding intolerance was managed with individualized strategies (e.g., rate adjustment, formula change).
